# Supplementary material for: Pre-transplant hepatic steatosis (fatty liver) is associated with chronic graft-vs-host disease but not mortality
Source: PLoS One. 2020 Sep 11;15(9):e0238824. doi: 10.1371/journal.pone.0238824 (PMC7485815; doi:10.1371/journal.pone.0238824)
Supplement: S1 Data — (CSV) [file pone.0238824.s004.csv]

ATG	post_tx_cytoxan	Race	Hisp_anic	Sex	aGVHD__Y_1__N_0_	aGVHD_max_grade__1___4_	aGVHD_skin_max_stage	aGVHD_liver_max_stage	aGVHD_upper__GI	aGVHD_gut__lower__max_stage	cGVHD__Y_1__N_0_	cGVHD_global_severity__1_mild_	cGVHD_skin_max_grade	cGVHD_mouth_max_grade	cGVHD_eye_max_grade	cGVHD_GI_max_grade	cGVHD_liver_max_grade	cGVHD_lung_max_grade	cGVHD_joint_max_grade	cGVHD_genital_max_grade	Diabetes_Mellitus_Type_II	Hyperlipidemia_dyslipidemia	Coronary_artery_disease	alcohol_abuse	averageliver	avgspleen	avgspleen_liver	avglivertracker	avgsubqfat	avgviscfat	avgmuscle	manufacturer	model_siemens	model_ge	Dis_Cat	Conditioning_Class	Cell_Type	Donor_Type	HLA_vs_GvHD	HLA_vs_Rejection	HLA_vs_GvHD2	HLA_vs_Rejection2	_2nd_allo_Tp_later__yes_1_no_0_	Pre_Tp_Wt__kg_	Ht__cm_	BMI__kg_m2_	ALT	ALBUMIN	ALKALINE_PHOSPHATASE
No	No	White	No	F	1	3	3	0	1	1	1	2	2	0	0	0	0	0	0	0	0	1	0	0	116.4361667	137.5425	21.10633333	63.51566667	318.255	107.0135	126.9105	1	2		NHL	Non-myeloablative	PBPC	Unrelated	Mat	6/6			0	75.3	165	27.6584022	127	3.4	145
No	No	White	No	F	0	0	0	0	0	0	1	2	2	1	2	0	0	0	0	1	1	1	0	0	81.23633333	101.5231667	20.28683333	38.06366667	366.9185	187.3255	154.076	1	3		MDS	Myeloablative	PBPC	Unrelated	Mat	8/8			0	91.4	158.2	36.52020899	33	4.1	70
No	No	White	No	M	1	2	1	0	0	1	1	1	1	1	0	0	0	0	0	0	0	0	0	0	120.079	136.0785	15.9995		157.652	91.1525	158.515	2		4	NHL	Non-myeloablative	PBPC	Unrelated	Mat	8/8			0	76.6	181	23.38145966	18	2.8	44
No	No	White	No	M	1	2	0	0	0	1	0	0	0	0	0	0	0	0	0	0	0	0	1	0	94.07816667	126.3861667	32.308		272.536	212.7835	186.5625	2		5	NHL	Myeloablative	PBPC	Related	Mat	8/8			0	99.9	182.9	29.86332126
No	No	Other	No	F	1	1	1	0	0	0	1	2	2	0	0	0	0	0	0	0	0	0	0	0	95.46683333	138.3303333	42.8635	41.847	417.078	53.866	139.424	1	3		NHL	Myeloablative	Cord	Unrelated	Unm	4/6	4/6	4/6	0	77.9	162.6	29.46431457
No	Yes	White	No	M	1	1	1	0	0	0	0	0	0	0	0	0	0	0	0	0	0	0	0	0	85.08	98.33033333	13.25033333	44.02966667	178.259	259.6315	182.5435	1	3		NHL	Myeloablative	PBPC	Unrelated	Mat	8/8			0	93.4	181	28.50950826
No	Yes	White	No	M	0	0	0	0	0	0	1	2	2	0	0	0	0	0	0	0	0	0	0	0	103.907	135.0643333	31.15733333		153.794	98.395	229.6015	2		4	MDS	Myeloablative	PBPC	Related	Mat	8/8			0	92.4	179	28.83805125
No	No	White	No	M	1	4	4	0	0	0	1	2	0	0	2	0	0	0	0	0	0	1	0	0	122.4855	137.2273333	14.74183333		168.8765	217.824	177.836	2		6	NHL	Myeloablative	PBPC	Unrelated	Mat	6/6			0	75.7	167.5	26.98151036
No	No	White	No	M	1	2	0	0	1	0	0	0	0	0	0	0	0	0	0	0	0	0	0	0	138.0565	143.0418333	4.985333333		123.7025	62.055	168.296	1	1		HL	Non-myeloablative	PBPC	Related	Mat	6/6			0	74.3	179.5	23.06003212
No	No	Other	No	M	1	3	0	0	0	3	1	3	0	0	0	0	0	3	0	0	1	1	0	1	118.9896667	135.2788333	16.28916667		237.3935	129.447	187.5685	2		6	OTH	Myeloablative	Cord	Unrelated	Unm	4/6	4/6	4/6	0	84.9	170	29.37716263
No	No	White	No	M	1	2	0	0	1	0	0	0	0	0	0	0	0	0	0	0	0	0	0	0	135.7411667	157.9401667	22.199		587.4435	82.5925	155.978	2		6	NHL	Non-myeloablative	PBPC	Related	Mat	6/6			0	106.5	177.8	33.68884173
No	No	Other	No	M	1	2	0	0	1	0	1	1	0	0	1	0	0	0	0	0	0	0	0	0	104.8701667	118.709	13.83883333		288.3335	74.7775	243.5635	2		5	PCD	Myeloablative	PBPC	Related	Mat	6/6			0	104.8	180	32.34567901	16	3.8	51
No	No	White	No	M	1	3	3	0	0	2	0	0	0	0	0	0	0	0	0	0	0	1	0	0	125.7958333	133.2926667	7.496833333		199.766	164.4135	166.0725	2		5	OTH	Non-myeloablative	PBPC	Unrelated	Mat	8/8			0	83.7	175	27.33061224	30	3.7	56
No	No	Other	No	F	0	0	0	0	0	0	1	1	1	0	0	0	0	0	0	0	1	0	0	0	132.2436667	162.4216667	30.178		172.968	111.313	128.148	2		4	HL	Non-myeloablative	PBPC	Related	Mat	8/8			0	68.675	169.9	23.79095862	26	4.2	59
No	No	White	No	M	1	1	1	0	0	0	0	0	0	0	0	0	0	0	0	0	0	0	0	0	91.111	120.0333333	28.92233333		412.6355	292.5395	186.238	2		5	OTH	Non-myeloablative	PBPC	Related	Mat	8/8			0	104.2	175	34.0244898	91	4.1	86
No	Yes	Other	No	M	0	0	0	0	0	0	0	0	0	0	0	0	0	0	0	0	1	0	0	0	79.45166667	113.6405	34.18883333	36.98166667	294.666	212.887	230.9145	1	3		HL	Non-myeloablative	Cord	Unrelated	Unm	5/6	4/6	4/6	0	109.7	179	34.23738335	28	3.9	107
No	No	White	No	F	1	2	1	0	1	0	0	0	0	0	0	0	0	0	0	0	0	0	0	0	145.6243333	157.4973333	11.873		148.1915	39.2675	139.1505	2		5	NHL	Non-myeloablative	PBPC	Unrelated	Mat	8/8			0	72.7	183	21.70862074	16	3.9	65
No	No	White	No	M	1	3	3	0	1	0	1	3	2	0	0	0	0	2	0	0	0	0	0	0	112.8111667	129.4753333	16.66416667	64.17233333	319.721	283.8905	206.754	2		1	NHL	Non-myeloablative	PBPC	Unrelated	Mat	6/6			0	125.3	177	39.99489291	26	3.7	90
Yes	No	White	No	F	1	3	3	0	0	0	1	1	0	1	1	0	0	0	0	0	0	0	0	0	107.251	148.2881667	41.03716667		357.842	147.9765	126.481	2		5	NHL	Myeloablative	PBPC	Unrelated	Mat	8/8			0	77	156	31.64036818	67	2.5	51
No	No	White	No	M	1	4	2	0	0	4	1	3	0	0	0	3	0	0	0	0	0	0	0	0	96.44316667	96.51666667	0.0735	61.23733333	128.1285	103.412	186.2285	1	4		NHL	Non-myeloablative	PBPC	Unrelated	Mat	6/6			0	81.8	179.1	25.5012872	23	3.9	73
No	No	Other	No	F	0	0	0	0	0	0	0	0	0	0	0	0	0	0	0	0	1	0	0	0	196.2715	176.3001667	-19.97133333	62.382	70.354	24.058	115.4085	2		3	ALL	Myeloablative	Cord	Unrelated	Unm	4/6	3/6	3/6	0	49.7	149	22.38637899	13	3	25
No	No	White	No	F	0	0	0	0	0	0	0	0	0	0	0	0	0	0	0	0	0	0	0	0	126.4231667	141.9721667	15.549	57.664	338.8975	104.3895	114.776	2		1	MDS	Non-myeloablative	PBPC	Related	Mat	6/6			0	77.5	171	26.50388154	18	3.3	147
No	No	White	No	F	0	0	0	0	0	0	1	3	0	0	2	0	3	0	0	0	1	1	0	0	131.6295	152.5061667	20.87666667	60.53083333	222.9625	131.934	118.526				NHL	Non-myeloablative	PBPC	Related	Mat	6/6			0	68	163	25.59373706	34	3.7	80
Yes	Yes	White	No	M	1	3	0	0	0	3	0	0	0	0	0	0	0	0	0	0	0	0	0	0	119.7751667	123.9281667	4.153		96.5025	175.4235	174.513	2		4	OTH	Myeloablative	PBPC	Related	Mat	6/6			0	76.5	178	24.1446787	17	2.5	34
No	No	White	No	F	1	2	2	0	0	0	1	3	3	0	0	3	0	0	0	0	0	0	0	0	139.2695	148.3845	9.115		319.1275	38.967	114.298	2		4	HL	Non-myeloablative	PBPC	Unrelated	Mat	8/8			0	68	160	26.5625	24	3.4	60
No	No	White	No	M	1	3	3	0	0	1	1	3	3	0	0	0	0	0	0	0	0	0	0	0	114.1348333	117.3046667	3.169833333	56.6825	292.247	146.089	170.175	2		1	ALL	Myeloablative	PBPC	Unrelated	Mat	6/6			0	91	174	30.05681068	12	3.3	83
No	No	White	No	F	1	2	0	0	0	1	0	0	0	0	0	0	0	0	0	0	0	1	1	0	134.8	145.3446667	10.54466667		229.9925	94.1705	102.987	2		5	NHL	Non-myeloablative	PBPC	Related	Mat	6/6			0	67.7	162.8	25.54346746	89	3.6	67
No	No	White	No	M	1	2	1	0	0	2	0	0	0	0	0	0	0	0	0	0	0	0	0	0	105.6726667	129.8976667	24.225		132.308	148.8305	173.7545	2		5	MDS	Non-myeloablative	PBPC	Unrelated	Mat	8/8			0	78.6	179	24.53106957	59	3.1	233
No	No	White	No	F	0	0	0	0	0	0	0	0	0	0	0	0	0	0	0	0	0	0	0	0	131.303	161.8831667	30.58016667	71.5415	207.414	151.0345	107.2445	2		1	NHL	Non-myeloablative	PBPC	Related	Mat	6/6			0	62.1	157	25.19371983	39	3.6	75
No	No	White	No	M	1	2	0	0	1	2	0	0	0	0	0	0	0	0	0	0	0	0	1	0	135.976	127.7493333	-8.226666667	88.50666667	189.762	128.5795	186.408	2		1	OTH	Non-myeloablative	PBPC	Unrelated	Mat	6/6			0	85	181	25.94548396	166	3.9	68
No	No	White	No	M	1	3	3	0	1	1	1	2	2	0	0	2	0	0	0	0	0	0	0	0	67.6435	124.2068333	56.56333333		305.4185	124.3205	197.388	2		7	NHL	Non-myeloablative	PBPC	Unrelated	Mat	6/6			0	92.6	183	27.65087044	49	3.7	67
Yes	No	White	No	F	1	2	2	0	0	0	0	0	0	0	0	0	0	0	0	0	0	0	0	0	109.554	107.0121667	-2.541833333		100.1595	26.383	96.23	2		4	NHL	Myeloablative	PBPC	Unrelated	Mat	2/6			0	45	153	19.22337562	58	2.7	83
No	No	White	No	F	1	2	0	0	0	1	0	0	0	0	0	0	0	0	0	0	0	0	0	0	121.2056667	129.6403333	8.434666667		212.9315	83.2225	110.016	2		4	NHL	Myeloablative	Cord	Unrelated	Unm	4/6	5/6	5/6	0	67.6	162.5	25.6	11	3.1	45
No	Yes	Other	No	M	1	2	2	0	1	2	0	0	0	0	0	0	0	0	0	0	0	0	0	0	122.5296667	131.0951667	8.5655		111.8515	105.729	203.4615	2		4	NHL	Myeloablative	PBPC	Unrelated	Mat	6/6			0	81.5	182	24.60451636	20	3.2	62
No	Yes	White	No	F	1	2	2	0	1	0	1	2	1	0	0	2	0	0	0	0	0	0	0	0	97.24083333	124.5153333	27.2745	65.04183333	349.747	251.535	137.4125	1	2		AML	Myeloablative	PBPC	Unrelated	Mat	8/8			0	94.1	167	33.74090143	11	2.6	43
No	No	White	No	F	1	3	3	0	1	0	0	0	0	0	0	0	0	0	0	0	0	0	0	0	119.3888333	119.3888333	0	62.305	463.3725	74.5185	134.1435	1	4		HL	Non-myeloablative	PBPC	Related	Mat	6/6			0	88.5	164	32.90452112	24	3.8	46
No	No	Other	No	F	1	4	2	0	1	4	0	0	0	0	0	0	0	0	0	0	0	0	0	0	109.3821667	143.1865	33.80433333	62.39783333	433.8965	93.316	129.687	1	2		NHL	Non-myeloablative	PBPC	Related	Unm	3/6			0	82.8	168	29.33673469	15	3.6	84
No	Yes	White	No	M	0	0	0	0	0	0	0	0	0	0	0	0	0	0	0	0	0	0	0	0	109.3908333	103.918	-5.472833333	60.5535	262.0605	230.77	165.0575	2		1	NHL	Myeloablative	PBPC	Unrelated	Mat	6/6			0	100.4	188	28.40651879	29	2.5	186
No	Yes	White	No	M	0	0	0	0	0	0	0	0	0	0	0	0	0	0	0	0	0	1	0	0	99.82416667	134.4966667	34.6725		413.9085	309.448	190.6825	2		5	NHL	Myeloablative	PBPC	Related	Mat	6/6			0	120.3	182	36.31807753	21	2.8	70
No	No	White	No	M	1	3	3	0	0	0	0	0	0	0	0	0	0	0	0	0	0	0	0	0	114.1085	139.4821667	25.37366667	66.19516667	148.0755	67.571	148.676	1	4		NHL	Non-myeloablative	PBPC	Unrelated	Mat	6/6			0	71.3	177	22.7584666	31	3.8	62
No	No	White	No	M	1	3	2	0	1	3	0	0	0	0	0	0	0	0	0	0	0	0	0	0	134.979	152.3393333	17.36033333		83.227	54.6265	211.334	2		4	HL	Non-myeloablative	PBPC	Related	Unm	3/6			0	76.7	183	22.90304279	266	4	93
No	No	White	No	M	1	2	0	0	1	0	1	1	0	0	0	1	0	0	0	0	0	1	0	0	108.6533333	145.5655	36.91216667	58.46783333	123.0275	78.0555	144.2415	1	2		AML	Myeloablative	PBPC	Unrelated	Mat	8/8			0	75.7	175	24.71836735	15	3.4	68
No	No	Other	No	F	1	4	3	2	1	4	0	0	0	0	0	0	0	0	0	0	0	0	0	0	113.9348333	179.3463333	65.4115	59.46516667	294.957	111.039	123.506	1	2		OTH	Non-myeloablative	PBPC	Related	Unm	4/6			0	76.2	159.5	29.95253584	13	3.3	59
No	No	Other	No	M	0	0	0	0	0	0	0	0	0	0	0	0	0	0	0	0	0	0	0	0	132.5086667	156.7296667	24.221		128.584	77.9105	151.186	2		4	PCD	Myeloablative	PBPC	Related	Mat	6/6			0	69.8	172.7	23.40295852	20	2.9	77
No	No	White	No	F	1	2	0	0	0	2	0	0	0	0	0	0	0	0	0	0	0	1	0	0	99.33833333	126.41	27.07166667		310.049	218.21	159.8785	2		5	OTH	Non-myeloablative	PBPC	Related	Mat	6/6			0	91.7	162	34.94131992	23	3.2	89
No	No	Other	No	M	1	3	3	0	0	0	0	0	0	0	0	0	0	0	0	0	0	0	0	0	98.59483333	96.49733333	-2.0975		399.904	202.5075	221.8005	2		5	OTH	Non-myeloablative	PBPC	Unrelated	Mat	6/6			0	118	177	37.66478343	35	4	48
No	No	White	No	M	1	3	3	0	0	0	0	0	0	0	0	0	0	0	0	0	0	0	0	0	89.93133333	100.0763333	10.145	44.86933333	204.2735	223.326	224.062	1	3		NHL	Non-myeloablative	PBPC	Unrelated	Mat	6/6			0	101	183	30.15915674	64	4.1	90
No	No	White	No	F	0	0	0	0	0	0	1	2	1	0	0	2	0	0	0	0	1	0	0	0	67.71566667	154.3095	86.59383333		330.3425	222.5255	138.0015	2		4	OTH	Non-myeloablative	PBPC	Related	Mat	6/6			0	80.1	157	32.49624731	82	4.2	84
No	No	White	No	F	0	0	0	0	0	0	1	1	1	0	0	0	0	0	0	0	0	0	0	0	129.2105	169.6303333	40.41983333		243.797	65.6415	119.3855	2		4	HL	Non-myeloablative	PBPC	Related	Mat	6/6			0	72	172	24.33747972	26	3.7	92
Yes	No	White	No	F	0	0	0	0	0	0	0	0	0	0	0	0	0	0	0	0	0	0	0	0	138.1321667	166.9795	28.84733333		144.5385	29.1915	112.562	2		4	NHL	Myeloablative	BM	Unrelated	Mat	8/8			0	56.6	172.9	18.93330693	12	3.6	58
No	Yes	White	No	M	1	2	0	0	1	1	0	0	0	0	0	0	0	0	0	0	0	0	0	0	107.2871667	120.5181667	13.231	58.85333333	131.7865	117.652	201.1735	2		3	NHL	Myeloablative	PBPC	Related	Mat	6/6			0	93	192	25.22786458	13	3.3	70
No	Yes	White	No	M	0	0	0	0	0	0	0	0	0	0	0	0	0	0	0	0	1	0	0	0	108.758	119.9208333	11.16283333		195.5125	176.7775	169.0575	2		4	NHL	Myeloablative	PBPC	Related	Mat	8/8			0	88.88	175	29.02204082	13	3.2	52
No	No	White	No	M	1	3	3	0	0	0	1	2	2	0	0	1	0	0	0	0	1	1	0	0	90.421	101.6028333	11.18183333	58.91416667	261.348	475.3265	197.6325	2		3	NHL	Non-myeloablative	PBPC	Related	Mat	6/6			0	102.8	171	35.15611641	57	3.1	73
No	No	White	No	F	1	2	2	0	1	0	1	1	1	0	0	0	0	0	0	0	0	0	0	0	135.584	158.822	23.238	56.17816667	179.5505	119.4535	106.4925	2		8	NHL	Non-myeloablative	PBPC	Related	Mat	8/8			0	53.7	154	22.64294147	25	3.3	55
No	No	White	No	F	1	2	2	0	0	0	0	0	0	0	0	0	0	0	0	0	0	0	0	0	135.6388333	165.456	29.81716667	63.94716667	170.598	45.0325	105.089	2		3	HL	Non-myeloablative	PBPC	Unrelated	Mat	5/6			0	64.8	167	23.23496719	33	3.3	118
No	No	White	No	M	1	2	2	0	1	0	1	1	1	0	0	1	0	0	0	0	0	1	0	0	126.5073333	138.5838333	12.0765		146.0935	97.837	140.3095	2		4	HL	Non-myeloablative	PBPC	Related	Unm	5/6			0	66	166	23.95122659	13	3.5	58
No	No	Other	No	M	0	0	0	0	0	0	1	1	1	0	0	0	0	0	0	0	0	0	1	0	122.7515	154.2556667	31.50416667		428.743	30.575	163.984	2		5	HL	Non-myeloablative	PBPC	Related	Unm	3/6			0	84.1	178	26.54336574	113	3.2	240
No	No	White	No	M	1	3	0	0	3	0	0	0	0	0	0	0	0	0	0	0	0	0	0	0	108.1786667	156.7623333	48.58366667		184.364	300.326	197.272	2		5	NHL	Non-myeloablative	PBPC	Unrelated	Mat	8/8			0	87.7	173	29.30268302	20	3.3	57
No	Yes	White	No	M	1	1	0	0	0	0	0	0	0	0	0	0	0	0	0	0	0	1	0	0	92.41366667	95.43616667	3.0225	52.6675	318.5115	316.278	261.151	1	3		HL	Non-myeloablative	BM	Related	Unm	3/6			0	112.4	163	42.30494185	18	4.1	69
No	No	White	No	M	1	2	0	1	0	1	1	1	0	0	0	0	0	0	0	0	0	0	0	0	103.6306667	114.3281667	10.6975	63.81483333	141.156	234.8085	155.139	2		3	OTH	Non-myeloablative	PBPC	Unrelated	Mat	8/8			0	77	170	26.64359862	26	4	59
No	No	White	No	F	1	1	1	0	0	0	0	0	0	0	0	0	0	0	0	0	0	0	0	0	135.2968333	121.7573333	-13.5395	59.41983333	166.0735	117.6385	113.5575	2		8	NHL	Non-myeloablative	PBPC	Unrelated	Mat	8/8			0	63.4	170	21.93771626	137	3.8	124
No	Yes	Other	No	M	0	0	0	0	0	0	1	1	1	0	0	0	0	0	0	0	1	0	0	0	100.1825	107.0165	6.834	51.94666667	334.2455	171.293	175.066	1	3		ALL	Myeloablative	PBPC	Related	Mat	8/8			0	102.5	179.1	31.95454692	21	3	54
No	No	White	No	M	1	2	2	0	0	0	1	3	3	0	0	2	0	0	0	0	1	0	0	0	112.242	134.5631667	22.32116667		120.1345	164.0125	175.915	2		5	NHL	Non-myeloablative	PBPC	Unrelated	Mat	8/8			0	82.8	175	27.03673469	35	3.1	116
Yes	No	White	No	F	1	2	0	0	1	0	1	1	0	0	0	0	0	0	1	0	0	0	0	0	102.9135	158.5333333	55.61983333		294.7185	76.437	111.9515	2		5	NHL	Non-myeloablative	PBPC	Unrelated	Mat	6/6			0	77.8	166	28.23341559	48	2.5	41
No	Yes	White	No	M	1	2	0	0	1	2	1	1	0	1	0	0	0	0	0	0	0	0	0	0	117.2098333	117.7528333	0.543		245.0655	165.138	182.981	2		4	HL	Myeloablative	PBPC	Unrelated	Mat	8/8			0	90.7	173	30.3050553	10	3.1	43
No	No	White	No	F	1	2	2	0	1	2	1	3	0	0	0	0	3	0	0	0	0	0	0	0	134.8505	148.1388333	13.28833333	73.55333333	266.7625	170.558	101.106	1	3		OTH	Non-myeloablative	PBPC	Unrelated	Mat	6/6			0	63	160	24.609375	62	3.3	174
Yes	No	White	No	M	1	2	0	0	1	1	0	0	0	0	0	0	0	0	0	0	1	0	0	0	59.22	113.7045	54.4845		370.7265	467.3095	187.611	2		5	NHL	Myeloablative	PBPC	Related	Mat	8/8			0	121.7	180.3	37.43683369	28	3	69
No	No	White	No	M	1	2	0	0	1	2	0	0	0	0	0	0	0	0	0	0	0	0	0	0	124.1718333	143.368	19.19616667		116.9205	102.5535	161.8145	2		4	NHL	Non-myeloablative	PBPC	Related	Unm	6/8			0	70.2	180.3	21.59462387	14	3.5	84
No	No	Other	No	M	1	4	0	0	1	4	0	0	0	0	0	0	0	0	0	0	0	0	0	0	92.48283333	119.9436667	27.46083333	45.55116667	148.709	118.5455	210.5345	1	3		OTH	Non-myeloablative	PBPC	Related	Unm	3/6			0	84.2	179	26.27883025	36	4.2	52
No	No	White	No	M	1	2	2	0	0	0	1	3	3	0	0	0	0	0	0	0	0	0	0	0	121.1081667	161.8395	40.73133333		66.686	59.471	137.4055	2		4	AML	Non-myeloablative	PBPC	Related	Mat	8/8			0	63.96	168	22.66156463	19	3.6	63
Yes	Yes	White	No	F	0	0	0	0	0	0	0	0	0	0	0	0	0	0	0	0	0	0	0	0	136.4856667	146.1953333	9.709666667		185.0125	28.291	129.561	2		4	NHL	Myeloablative	PBPC	Unrelated	Mat	6/6			0	65.4	162	24.91998171	23	3.1	27
No	Yes	White	No	M	1	2	2	0	0	0	0	0	0	0	0	0	0	0	0	0	0	0	0	0	90.98133333	137.372	46.39066667		202.77	178.261	167.26	2		4	NHL	Non-myeloablative	Cord	Unrelated	Unm	4/6	4/6	4/6	0	84	182.5	25.22049165	158	2.4	112
No	No	White	No	F	1	1	1	0	0	0	0	0	0	0	0	0	0	0	0	0	1	0	0	0	132.7055	143.1861667	10.48066667		188.565	34.4185	136.428	2		4	OTH	Non-myeloablative	PBPC	Related	Mat	6/6			0	66.9	163	25.17972073	219	3.5	94
No	No	White	No	M	0	0	0	0	0	0	1	1	0	2	0	0	0	0	0	1	0	0	0	0	101.8318333	94.91883333	-6.913		547.9235	331.5255	175.3375	2		5	OTH	Non-myeloablative	PBPC	Related	Mat	6/6			0	128.9	187	36.86121994	33	3.9	69
Yes	No	White	No	M	1	2	0	0	1	2	0	0	0	0	0	0	0	0	0	0	0	0	0	0	131.5891667	156.5605	24.97133333		80.6285	51.775	167.8415	2		4	HL	Non-myeloablative	PBPC	Unrelated	Mat	8/8			0	71.6	177	22.85422452	12	3.2	60
No	No	White	No	F	1	3	2	3	1	2	1	2	0	0	0	0	0	1	0	0	0	0	0	0	131.5015	153.3141667	21.81266667		78.7065	16.928	121.245	2		5	NHL	Myeloablative	PBPC	Unrelated	Mat	8/8			0	51.2	158.5	20.38034014	9	3	40
Yes	No	Other	No	M	0	0	0	0	0	0	1	2	2	0	1	1	0	0	1	0	1	1	0	0	93.2375	119.009	25.7715	54.58	248.4695	226.893	191.6325	1	3		NHL	Myeloablative	Cord	Unrelated	Unm	4/6	4/6	4/6	0	80.1	166.4	28.92849926	9	3.1	41
No	No	White	No	F	1	2	0	0	1	1	0	0	0	0	0	0	0	0	0	0	0	0	0	0	127.3855	130.677	3.2915	64.63383333	332.1005	80.7565	137.5295	1	3		NHL	Myeloablative	PBPC	Unrelated	Mat	6/6			0	80.2	172	27.10924824	25	3	44
No	No	Other	No	M	1	2	0	0	1	2	0	0	0	0	0	0	0	0	0	0	1	0	0	0	29.3455	49.7295	20.384		414.357	237.503	186.09	2		4	HL	Non-myeloablative	PBPC	Unrelated	Mat	8/8			0	98.5	167	35.31858439	64	3.2	75
No	Yes	White	No	M	0	0	0	0	0	0	1	2	0	0	0	0	0	0	0	0	0	0	0	0	121.9606667	140.6755	18.71483333		189.409	97.499	178.5375	2		5	HL	Myeloablative	PBPC	Related	Mat	8/8			0	82.8	172	27.98810168	18	3.3	82
[truncated: 30 more columns]
